# Supplementary material for: Proteomics‐based identification of orchid-associated bacteria colonizing the Epipactis albensis, E. helleborine and E. purpurata (Orchidaceae, Neottieae)
Source: Saudi J Biol Sci. 2021 Apr 20;28(7):4029–38. doi: 10.1016/j.sjbs.2021.04.002 (PMC8241612; doi:10.1016/j.sjbs.2021.04.002)
Supplement: Supplementary data 1 [file mmc1.xlsx]

## Sheet: Arkusz1
Species identification of isolates
No.	Analyte Name	Results of MALDI Biotyper identification	Score Value
1	7.22 tl	Bacillus cereus	2.546
2	48 btl	Serratia liquefaciens	2.52
3	9.15 tl	Serratia liquefaciens	2.472
4	5.2 tl	Erwinia billingiae	2.453
5	6.11 tl	Serratia liquefaciens	2.44
6	6 btl	Clostridium sordellii	2.435
7	2 btl	Clostridium perfringens	2.428
8	22 btl	Clostridium perfringens	2.428
9	44 btl	Clostridium sordellii	2.414
10	70 tl	Pantoea agglomerans	2.411
11	31 btl	Clostridium sporogenes	2.408
13	34 tl	Lysinibacillus sphaericus	2.391
14	7.15 tl	Serratia liquefaciens	2.391
15	9.17 tl	Bacillus mycoides	2.365
16	46 tl	Lysinibacillus fusiformis	2.359
17	6.5 tl	Ewingella americana	2.358
18	62 tl	Raoultella planticola	2.355
19	5.20 tl	Bacillus mycoides	2.355
20	17 tl	Lysinibacillus sphaericus	2.339
21	27 btl	Hafnia alvei	2.325
22	8.2 tl	Bacillus mycoides	2.325
23	55 btl	Clostridium butyricum	2.319
24	53 btl	Bacillus weihenstephanensis	2.318
25	8.1 tl	Bacillus mycoides	2.317
26	7.18 tl	Bacillus mycoides	2.314
27	6.8 btl	Clostridium perfringens	2.294
28	5.13 tl	Bacillus mycoides	2.291
29	9.9 tl	Bacillus cereus	2.289
30	45 btl	Clostridium baratii	2.278
31	5.9 tl	Bacillus mycoides	2.276
32	6.5 btl	Clostridium baratii	2.266
33	5.8 tl	Bacillus mycoides	2.265
34	28 btl	Clostridium sordellii	2.263
35	5.11 tl	Bacillus mycoides	2.261
36	36 btl	Bacillus mycoides	2.251
37	40 tl	Kluyvera cryocrescens	2.248
38	8.6 tl	Bacillus mycoides	2.248
39	6.9 tl	Bacillus cereus	2.242
40	8.7 btl	Hafnia alvei	2.241
41	19 btl	Clostridium sardiniense	2.238
42	1 btl	Bacillus cereus	2.238
43	65 tl	Bacillus cereus	2.238
44	7.21 tl	Lysinibacillus fusiformis	2.235
45	25 btl	Lactococcus garvieae	2.23
46	72 tl	Bacillus cereus	2.222
47	7 tl	Achromobacter piechaudii	2.221
48	7.20 tl	Bacillus mycoides	2.221
49	8.4 tl	Paenibacillus amylolyticus	2.217
50	6.13 tl	Bacillus cereus	2.207
51	61 tl	Escherichia coli	2.201
52	11 tl	Bacillus cereus	2.197
54	7.11 tl	Bacillus mycoides	2.193
55	7.9 btl	Clostridium baratii	2.185
56	7.10 btl	Clostridium baratii	2.184
57	14 btl	Bacillus weihenstephanensis	2.181
58	17 btl	Bacillus weihenstephanensis	2.181
59	10 tl	Bacillus mycoides	2.177
60	7.4 tl	Serratia liquefaciens	2.171
61	6.3 tl	Bacillus cereus	2.168
62	41 btl	Clostridium sardiniense	2.157
64	25 tl	Bacillus cereus	2.156
65	51 btl	Bacillus mycoides	2.155
66	24 tl	Pantoea agglomerans	2.154
67	5.3 tl	Bacillus weihenstephanensis	2.148
68	23 tl	Pseudomonas chlororaphis	2.147
69	8.4 btl	Bacillus mycoides	2.146
70	8.3 tl	Bacillus weihenstephanensis	2.143
71	8.7 tl	Bacillus weihenstephanensis	2.143
72	3 btl	Clostridium bifermentans	2.133
73	26 tl	Bacillus cereus	2.123
74	9 tl	Lysinibacillus fusiformis	2.118
75	68 tl	Bacillus mycoides	2.118
76	54 tl	Bacillus thuringiensis	2.116
77	63 tl	Bacillus cereus	2.114
78	7.2 btl	Rhodococcus erythropolis	2.113
79	5.12 btl	Serratia liquefaciens	2.099
80	9.16 tl	Achromobacter xylosoxidans	2.098
81	9.5 tl	Bacillus weihenstephanensis	2.095
82	3 tl	Pseudomonas koreensis	2.093
83	4 tl	Serratia grimesii	2.087
84	27 tl	Bacillus cereus	2.086
85	6.10 tl	Bacillus mycoides	2.084
86	36 tl	Bacillus cereus	2.081
87	54 btl	Lactococcus lactis	2.074
88	4 btl	Clostridium sardiniense	2.062
89	6.8 tl	Pseudomonas fluorescens group	2.055
90	18 tl	Bacillus cereus	2.045
91	43 btl	Buttiauxella agrestis	2.045
94	33 tl	Bacillus thuringiensis	2.034
95	13 btl	Bacillus weihenstephanensis	2.029
96	63 btl	Bacillus cereus	2.022
97	8.6 btl	Lactococcus lactis	2.018
98	7.16 tl	Stenotrofomonas maltophilia	2.01
99	56 tl	Bacillus cereus	2.008
100	21 btl	Bacillus cereus	2.007
101	37 btl	Bacillus cereus	2.004
102	5.21 tl	Bacillus cereus	2.001
103	6.2 btl	Bacillus mycoides	2.000

## Sheet: Arkusz2
Genus identification of isolates
No.	Analyte Name	Results of MALDI Biotyper identification	Score Value
1	64 tl	Pseudomonas sp.	1.998
2	9.10 tl	Bacillus sp.	1.998
3	49 tl	Bacillus sp.	1.995
4	8.1 btl	Bacillus sp.	1.995
5	20 btl	Clostridium sp.	1.994
6	15 tl	Bacillus sp.	1.994
7	50 tl	Pseudomonas sp.	1.991
8	16 btl	Bacillus sp.	1.99
9	51 tl	Bacillus sp.	1.989
10	57 tl	Pseudomonas sp.	1.984
11	31 tl	Bacillus sp.	1968
13	8.8 tl	Lysinibacillus sp.	1.958
14	9.7 tl	Bacillus sp.	1.958
15	22 tl	Pseudomonas sp.	1.955
16	6.2 tl	Lysinibacillus sp.	1.948
17	53 tl	Bacillus sp.	1.947
18	5.15 btl	Bacillus sp.	1.942
19	12 btl	Bacillus sp.	1.938
20	71 tl	Bacillus sp.	1.928
21	9.12 tl	Bacillus sp.	1.928
22	7.12 tl	Bacillus sp.	1.924
23	66 tl	Pseudomonas sp.	1.923
24	39 btl	Clostridium sp.	1.91
25	41 tl	Buttiauxella sp.	1.908
26	5.15.1 tl	Citrobacter sp.	1.908
27	7.19 tl	Lysinibacillus sp.	1.908
28	5.18 tl	Bacillus sp.	1.907
29	42 tl	Bacillus sp.	1.906
30	5.15 tl	Bacillus sp.	1.9
31	5.24 btl	Bacillus sp.	1.899
32	69 tl	Pseudomonas sp.	1.898
33	6.7 btl	Clostridium sp.	1.898
34	2.1 tl	Bacillus sp.	1.897
35	6.12 tl	Lysinibacillus sp.	1.895
36	9.11 tl	Lysinibacillus sp.	1.888
37	5.8 btl	Pseudomonas sp.	1.884
38	8 tl	Serratia sp.	1.882
39	9.8 tl	Bacillus sp.	1.877
40	19 tl	Bacillus sp.	1.876
41	9.1 tl	Bacillus sp.	1.873
42	40 btl	Clostridium sp.	1.872
43	5.6 tl	Bacillus sp.	1.87
44	5.5 tl	Lysinibacillus sp.	1.87
45	5.14b tl	Bacillus sp.	1.87
46	6.3 btl	Bacillus sp.	1.868
47	39 tl	Acinetobacter sp.	1.867
48	29 tl	Bacillus sp.	1867
49	42 btl	Clostridium sp.	1.864
50	5.1 tl	Bacillus sp.	1.864
51	9.10 btl	Lactococcus sp.	1.858
52	8 btl	Terrisporobacter sp.	1.853
53	60 tl	Pantoea sp.	1.852
54	7.5 tl	Acinetobacter sp.	1.852
55	9.9 btl	Clostridium sp.	1.852
56	6.1 tl	Bacillus sp.	1.844
57	11 btl	Bacillus sp.	1.843
58	7.14 tl	Stenotrofomonas sp.	1.841
60	5.16 tl	Stenotrofomonas sp.	1.833
61	6.7 tl	Bacillus sp.	1.833
62	7.17 tl	Lysinibacillus sp.	1.825
63	5.4 tl	Lysinibacillus sp.	1.822
64	28 tl	Bacillus sp.	1.819
65	18 btl	Bacillus sp.	1.815
66	8.3 btl	Bacillus sp.	1.813
67	13.1 tl	Raoultella sp.	1.81
68	7.3 tl	Pseudomonas sp.	1.807
69	7.7 tl	Bacillus sp.	1.805
70	44 tl	Bacillus sp.	1.803
71	58 tl	Pseudomonas sp.	1.8
72	67 tl	Bacillus sp.	1.799
73	5.14a tl	Solibacillus sp.	1.798
74	7.11 btl	Lactococcus sp.	1.796
75	9.8 btl	Bacillus sp.	1.794
76	14 tl	Bacillus sp.	1.78
77	5.17 tl	Bacillus sp.	1.775
78	16 tl	Bacillus sp.	1.773
79	5 btl	Rhodococcus sp.	1.77
80	5 btl	Clostridium sp.	1.75
81	5.10 tl	Lysinibacillus sp.	1.747
82	61 btl	Bacillus sp.	1.742
83	5.18 btl	Paenibacillus sp.	1.737
84	30 tl	Bacillus sp.	1.736
85	13 tl	Pseudomonas sp.	1.725
86	55 tl	Viridibacillus sp.	1.711
88	48 tl	Pseudomonas sp.	1.706
89	8.2 btl	Bacillus sp.	1.701
